# Supplementary material for: Data on amyloid precursor protein accumulation, spontaneous physical activity, and motor learning after traumatic brain injury in the triple-transgenic mouse model of Alzheimer׳s disease
Source: Data Brief. 2016 Aug 26;9:62–7. doi: 10.1016/j.dib.2016.08.041 (PMC5021762; doi:10.1016/j.dib.2016.08.041)
Supplement: Supplementary file 2 — Supplementary material [file mmc2.zip]

Archive with 1 entries (1 files):
- renamed_e3737.DS_Store
